# Supplementary material for: BAGEL: Protein engineering via exploration of an energy landscape
Source: PLoS Comput Biol. 2025 Dec 3;21(12):e1013774. doi: 10.1371/journal.pcbi.1013774 (PMC12688157; doi:10.1371/journal.pcbi.1013774)
Supplement: S2 Text — (TXT) [file pcbi.1013774.s002.txt]

import os
import random
import pathlib as pl
import bagel as bg

def main(
    use_modal: bool = False,
    binder_sequence: str = None,
    optimization_params: dict = None,
    output_dir: str = 'data/CA4-binder'
):
    # PART 1: Define the target protein
    # Carbonic anhydrase 4, CAH4_HUMAN, Gene: CA4
    # PDB ID: 1ZNC; chain A; UniProt ID: P22748
    target_sequence = (
        "AESHWCYEVQAESSNYPCLVPVKWGGNCQKDRQSPINIVTTKAKVDKKLGRFFFSGYDKKQTWTVQ"
        "NNGHSVMMLLENKASISGGGLPAPYQAKQLHLHWSDLPYKGSEHSLDGEHFAMEMHIVHEKEKGTS"
        "RNVKEAQDPEDEIAVLAFLVEAGTQVNEGFQPLVEALSNIPKPEMSTTMAESSLLDLLPKEEKLRH"
        "YFRYLGSLTTPTCDEKVVWTVFREPIQLHREQILAFSQKLYYDKEQTVSMKDNVRPLQQLGQRTVIKS"
    )

    # Define the mutability of the residues, all immutable in this case since this is the target sequence
    mutability = [False for _ in range(len(target_sequence))]

    # Define the chain
    residues_target = [
        bg.Residue(name=aa, chain_ID='CA4H', index=i, mutable=mut)
        for i, (aa, mut) in enumerate(zip(target_sequence, mutability))
    ]

    # Now define residues in the hotspot where you want to bind. 
    residue_ids = [
        [1, 2, 3, 4, 5, 6, 7, 8],
        [64, 65, 66, 67, 68, 69, 70, 71, 72, 73, 74, 75, 76, 77],
        [92, 93, 94, 95, 96, 97, 98],
        [119, 120, 121, 122, 123, 124],
        [144, 145, 146],
        [205, 206, 207, 208, 209, 210, 211, 212, 213, 214, 215],
        ]
    residue_ids = [item for sublist in residue_ids for item in sublist]

    residues_hotspot = [residues_target[i] for i in residue_ids]
    target_chain = bg.Chain(residues=residues_target)

    # PART 2: Define the binder
    binder_length = 30
    if binder_sequence is None:
        # Start with a random sequence of amino acids selecting randomly from the 30 amino acids
        binder_sequence = ''.join([random.choice(list(bg.constants.aa_dict.keys())) for _ in range(binder_length)])
    else:
        # or restart from a previously designed sequence
        assert len(binder_sequence) == binder_length, 'Binder sequence must be of length 30'

    # Define the mutability of the residues, all mutable in this case since this is the design sequence
    mutability = [True for _ in range(len(binder_sequence))]
    # Define the chain
    residues_binder = [
        bg.Residue(name=aa, chain_ID='BIND', index=i, mutable=mut)
        for i, (aa, mut) in enumerate(zip(binder_sequence, mutability))
    ]
    binder_chain = bg.Chain(residues=residues_binder)

    # PART 3: Define the Oracles and EnergyTerms

    # Define the ESMFold Oracle
    config = {
        'output_pdb': False,
        'output_cif': False,
        'glycine_linker': 50 * "G",
        'position_ids_skip': 512,
    }

    esmfold = bg.oracles.ESMFold(
        use_modal=use_modal, config=config
    )

    # Define the energy terms to be applied to the chain
    energy_terms = [
        bg.energies.PTMEnergy(
            oracle=esmfold,
            weight=1.0,
        ),
        bg.energies.OverallPLDDTEnergy(
            oracle=esmfold,
            weight=1.0,
        ),
        bg.energies.PLDDTEnergy(
            oracle=esmfold,
            residues=residues_binder,
            weight=2.0
        ),
        bg.energies.HydrophobicEnergy(
            oracle=esmfold,
            weight=1.0
            ),
        bg.energies.PAEEnergy(
            oracle=esmfold,
            residues=[residues_hotspot, residues_binder],
            weight=6.0,
        ),
        bg.energies.SeparationEnergy(
            oracle=esmfold,
            residues=[residues_hotspot, residues_binder],
            weight=1.0,
        ),
    ]

    # PART 4: Define the State
    state = bg.State(
        chains=[binder_chain, target_chain],
        energy_terms=energy_terms,
        name='state',
    )

    # PART 5: Define the System
    initial_system = bg.System(
        states=[state],
        name='CA4-binder'
    )

    # PART 6: Define the minimizer and run the optimization
    mutator = bg.mutation.Canonical()

    # Use optimization parameters if provided, otherwise use defaults
    if optimization_params is None:
        optimization_params = {
            'high_temperature': 1.0,
            'low_temperature': 0.1,
            'n_steps_high': 100,
            'n_steps_low': 400,
            'n_cycles': 100,
        }

    current_dir = os.path.dirname(os.path.abspath(__file__))
    minimizer = bg.minimizer.SimulatedTempering(
        mutator=mutator,
        high_temperature=optimization_params['high_temperature'],
        low_temperature=optimization_params['low_temperature'],
        n_steps_high=optimization_params['n_steps_high'],
        n_steps_low=optimization_params['n_steps_low'],
        n_cycles=optimization_params['n_cycles'],
        preserve_best_system_every_n_steps=optimization_params['n_steps_high'] + optimization_params['n_steps_low'],
        log_frequency=1,
        log_path=pl.Path(os.path.join(current_dir, output_dir)),
    )

    # Return the best system
    best_system = minimizer.minimize_system(system=initial_system)
    return best_system
